# Supplementary material for: Combining Native and Malted Triticale Flours in Biscuits: Nutritional and Technological Implications
Source: Foods. 2023 Sep 13;12(18):3418. doi: 10.3390/foods12183418 (PMC10529920; doi:10.3390/foods12183418)
Supplement: Supplementary file 1 [file foods-12-03418-s001.zip]

Archive with 1 entries (1 files):
- foods-2552016-supplementary.pdf
